# Supplementary material for: Different Factors Influencing Postural Stability during Transcutaneous Electrical Stimulation of the Cervical Spinal Cord
Source: J Funct Morphol Kinesiol. 2024 Aug 22;9(3):142. doi: 10.3390/jfmk9030142 (PMC11417861; doi:10.3390/jfmk9030142)
Supplement: Supplementary file 1 [file jfmk-09-00142-s001.zip]

Archive with 3 entries (3 files):
- Supplementary Materials_spectral parameters.pdf
- Supplementary Materials_Stabilographic parameters.pdf
- Supplementary Materials_Table1,2.pdf
